# Supplementary material for: Y chromosome in health and diseases
Source: Cell Biosci. 2020 Aug 13;10:97. doi: 10.1186/s13578-020-00452-w (PMC7427063; doi:10.1186/s13578-020-00452-w)
Supplement: Supplementary file 2 — Additional file 2: Table S1. Diseases and pathways associated with Y chromosome genes revealed by gene ontology analysis. [file 13578_2020_452_MOESM2_ESM.xlsx]

## Sheet: Sheet1
Table S1. Diseases and pathways associated with Y chromosome genes revealed by DAVID gene ontology analysis* [1-2]
Category	Term	p-value	Benjamini	Genes
GAD_DISEASE	Infertility	0.00012	0.0044	BPY2, DAZ1, TSPY1, USPY9
GAD_DISEASE_CLASS	REPRODUCTION	0.0019	0.017	BPY2, CDY1, DAZ1, IL3RA, IL9R, TSPY1, USP9Y
KEGG_PATHWAY	Jak-STAT signaling pathway	0.0018	0.072	CSF2RA, CRLF2, IL3RA, IL9R
GAD_DISEASE	Infertility, Steroli Cell-only syndrome	0.0029	0.054	CDY1, DAZ1
KEGG_PATHWAY	Cytokine-cytokine reecetpro interaction	0.012	0.15	CSF2RA, CRLF2, IL3RA, IL9R
GAD_DISEASE	Autism	0.014	0.17	ASMT, EIF1AY, NLGN4Y, TBL1Y
GAD_DISEASE	Coronary Disease	0.047	0.37	ASMT, EIF1AY, NLGN4Y, TBL1Y
GAD_DISEASE_CLASS	PSYCH	0.057	0.23	ASMT, CSF2RA, EIF1AY, IL3RA, NLGN4Y, TBL1Y, VAMP7
* DAVID Bioinfromatics Resources 6.8
1. Huang DW, Sherman BT, Lempicki RA. Systematic and integrative analysis of large gene lists using DAVID Bioinformatics Resources. Nature Protoc. 2009, 44-47.
2. Huang DW, Serman BT, Lempicki, RA. Bioinformatics enrichement toolsL paths toward the comprehensive functional analysis of large gene lists. Nucl. Acids Res. 2009, 37:1-13.
